# Supplementary material for: Impact of the COVID-19 Pandemic on Primate Research and Conservation
Source: Animals (Basel). 2022 May 8;12(9):1214. doi: 10.3390/ani12091214 (PMC9099823; doi:10.3390/ani12091214)
Supplement: Supplementary file 1 [file animals-12-01214-s001.zip]

Archive with 1 entries (1 files):
- animals-1669314-supplementary.pdf
